# Supplementary material for: Probing tumor microenvironment in patients with newly diagnosed glioblastoma during chemoradiation and adjuvant temozolomide with functional MRI
Source: Sci Rep. 2018 Nov 20;8:17062. doi: 10.1038/s41598-018-34820-x (PMC6244161; doi:10.1038/s41598-018-34820-x)
Supplement: Supplementary file 2 — Dataset 1_clinical data [file 41598_2018_34820_MOESM2_ESM.xlsx]

## Sheet: Sheet1
Patient ID	Gender	Age	KPS	MGMT	IDH	PFS (Dx to PD)	OS	Dead?
																					Visit 13
1	M	67.0986	90	0	not tested	7.46667	16.4	1
2	M	53.1452	100	0	0	14.7	25.6667	1
3	M	55.8795	90	1	not tested	33.1667	38.1333	1
4	F	64.6548	90	0	not tested	4.3	5.3	1
5	F	55.0603	90	not tested	not tested	19.4	28.3333	1
6	F	61.663	100	0	0	9.33333	16.3667	1
7	F	77.8521	60	1	not tested	3.4	4.33333	1
8	F	55.4329	100	0	0	7.1	30.2667	1
9	M	58.1068	100	not tested	not tested	3.83333	8.66667	1
10	F	69.4849	90	not tested	0	8.4	8.5	1
11	M	40.1945	90	0	0	5.1	12.2333	1
12	M	35.4384	100	not tested	0	9.8	15.0667	1
13	F	69.6	90	0	0	8.83333	14.5667	1
14	F	62.0247	70	0	0	12.7	15.6	1
