# Supplementary material for: Probing tumor microenvironment in patients with newly diagnosed glioblastoma during chemoradiation and adjuvant temozolomide with functional MRI
Source: Sci Rep. 2018 Nov 20;8:17062. doi: 10.1038/s41598-018-34820-x (PMC6244161; doi:10.1038/s41598-018-34820-x)
Supplement: Supplementary file 3 — Dataset 2_imaging and blood data [file 41598_2018_34820_MOESM3_ESM.xlsx]

## Sheet: Sheet1
Pat_ID		IMAGING MARKERS													BLOOD BIOMARKERS
		T1POST ROI							FLAIR ROI
		Median_CE volume	Median_ADC	Median_DCE_ktrans	Median_SE_RCBV	Median_SE_RCBF	Median_GE_RCBV	Median_GE_RCBF	Median_FLAIR volume	Median_ADC	Median_SE_RCBV	Median_SE_RCBF	Median_GE_RCBV	Median_GE_RCBF	Ang-2	IL-1beta	IL-6	IL-8	TNF-alpha	hCAIX	hTie-2	bFGF	PlGF	sFLT-1	VEGF	SDF-1a
Patient 01	BL1	7488.65	0.001062	0.04383	1.20914	1.03061	1.71234	1.54166	17414.4	0.001236	1.61407	1.38556	1.77226	1.5379	n/a	n/a	n/a	n/a	n/a	n/a	n/a	n/a	n/a	n/a	n/a	n/a
	BL2	12261.6	0.00124	0.03535	1.23302	0.878812	1.72733	1.51556	16904.2	0.001119	1.37309	1.14014	1.66001	1.52249	4198.5	0.6	3.21566	4.04892	10.3451	82.975	29.7	223.685	14.9805	204.98	259.822	2961.2
	Week 1 CRT	14863.7	0.001306	0.036297	0.916282	0.837129	1.28657	1.15467	20760.5	0.001102	1.15239	1.16053	1.57267	1.44884	4318.8	0.6	4.58109	4.99044	11.3628	67.234	31	194.259	20.3365	239.62	261.251	3105.2
	Week 2 CRT	14919.8	0.001204	0.042579	1.00604	0.9376	1.37996	1.30537	22548.2	0.001097	1.27139	1.15439	1.48667	1.43895	4004.1	0.6	2.17675	4.07029	10.7585	70.5	26.6	106.102	16.2316	177.869	141.286	3188.2
	Week 3 CRT	11222.6	0.001238	0.042541	0.956571	0.709958	1.28615	1.16763	17053.9	0.001111	1.21916	1.12106	1.61843	1.52226	3160.5	0.6	2.70274	3.09052	10.0318	86.694	23.1	93.4485	18.3478	140.252	129.769	2717.2
	Week 4 CRT	n/a	n/a	n/a	n/a	n/a	n/a	n/a	n/a	n/a	n/a	n/a	n/a	n/a	3566.1	0.6	3.40441	3.51225	10.7123	87.19	25.1	70.2224	17.4016	166.262	163.123	2865
	Week 5 CRT	10520.6	0.001257	0.03988	0.747877	0.640761	1.07093	0.944397	16829.3	0.001115	1.44854	1.22192	1.59022	1.49651	2861	0.607227	6.02879	4.16875	8.39544	72.505	27.4	112.887	24.3333	150.596	210.349	2659.3
	Week 6 CRT	9369.36	0.001139	0.039112	0.768225	0.912899	1.16898	1.12921	18467.3	0.00109	1.24906	1.18643	1.38179	1.32835	2762.4	0.6	1.78353	3.00676	8.04682	130.031	28	41.2443	20.2759	126.896	110.267	2494.8
	Pre-C1 TMZ	11194.6	n/a	0.051002	0.956818	0.807073	1.61039	1.44227	19440.7	n/a	0.888293	0.866062	0.97548	0.958244	2210.5	1.8201	1.1941	6.15316	7.87488	76.254	26.7	55.2167	14.7305	119.579	127.578	2649.6
	Pre-C2 TMZ	27069.1	0.001351	0.043772	0.827467	0.686341	1.29336	1.20094	41661.4	0.001379	0.534882	0.601227	0.594476	0.607069	1831.7	5.76336	1.33672	4.60157	5.86836	62.693	18.7	45.9821	17.1352	125.449	158.335	2089.1
	Pre-C3 TMZ	20301.8	0.001275	0.024514	0.665464	0.594762	1.22026	1.06461	34398	0.001278	0.49454	0.603483	0.51684	0.513328	996.9	3.07552	0.6	3.43718	15.8949	169.419	16.5	10.6052	16.7457	203.567	132.657	988.7
	Pre-C4 TMZ	23980.3	0.001373	0.051049	0.669176	0.572794	1.33349	1.20311	35661.6	0.001155	0.509455	0.624605	0.694408	0.703968	2417.8	1.62436	1.57586	5.62954	11.2305	81.733	19.3	23.9968	14.3671	148.129	126.733	1666.3
	Pre-C5 TMZ	27078.5	0.001592	0.051292	0.62145	0.508121	1.20105	1.10978	62094.2	0.001368	0.491146	0.562562	0.632552	0.647944	2829.3	1.00998	4.59351	5.10658	8.46945	47.634	26.7	44.9646	17.8595	151.844	133.772	2746.2
Patient 02	BL1	15949.4	0.000918	0.01526	1.47323	1.0941	2.90943	2.18542	18317.5	0.001063	0.850917	0.718866	0.606779	0.623496	n/a	n/a	n/a	n/a	n/a	n/a	n/a	n/a	n/a	n/a	n/a	n/a
	BL2	14040	0.000913	0.01758	1.77056	1.43152	3.43575	2.86104	18345.6	0.001034	0.77821	0.780066	0.898394	0.804041	2261.3	0.6	1.7	2.9	4.2	20.1	16.9	39.9146	15.6535	79.2215	60.6944	1723.8
	Week 1 CRT	12177.4	0.001072	n/a	1.77747	1.2409	2.55381	2.11012	19946.2	0.001017	0.881909	0.805843	1.08805	1.02047	1838	0.6	2.4	3.6	5.6	15.5	15	26.8994	16.3663	66.8226	48.5544	1675.8
	Week 2 CRT	7516.08	0.00103	0.017688	1.59219	1.06124	2.61032	2.26137	17550	0.00102	1.07937	0.99139	1.55029	1.46448	1981.7	0.6	3.2	3.9	6.4	15.5	16.4	33.8862	17.9161	72.934	71.9366	1972.7
	Week 3 CRT	5119.92	0.001049	0.013793	1.54554	1.06261	2.0594	1.86753	15603.1	0.001107	0.980827	0.884109	1.20591	1.15597	2414.8	0.85	1.5	3	6.3	18.4	18.7	48.8779	17.9854	72.3534	98.1251	1989.3
	Week 4 CRT	5981.04	0.001137	0.010159	1.13977	0.718013	1.58444	1.31726	17194.3	0.001011	1.04505	0.961767	1.38591	1.30281	2027.2	0.6	1.5	3.1	6.4	18.1	21.2	85.5212	19.2083	74.8762	91.7858	2099.7
	Week 5 CRT	7151.04	0.001171	0.009166	1.3228	0.943223	1.50567	1.33363	15107	0.001102	0.903746	0.837671	1.0664	1.00181	2191.5	0.6	1.1	2.8	6.9	22.6	17.9	19.9192	24.4905	58.8231	66.5886	1684.3
	Week 6 CRT	7918.56	0.001252	0.015791	0.759077	0.632319	1.18946	1.10749	21106.8	0.001034	0.745666	0.739422	1.02947	0.995947	2114.6	0.6	1.2	2.4	5.5	20.6	20	28.639	20.1256	63.6431	60.6351	2019.7
	Pre-C1 TMZ	3697.2	0.001604	0.012309	0.482336	0.446125	0.949858	0.857992	24560.6	0.001133	0.531343	0.606911	0.624972	0.608197	2114.6	0.6	1.2	3	5.7	22.9	20.1	39.2389	19.4489	58.8462	57.5977	2113.4
	Pre-C2 TMZ	2096.64	0.001438	0.016338	0.677122	0.593676	1.12797	1.03649	32451.1	0.001073	0.457232	0.474312	0.61763	0.598736	1810	0.6	1.2	2.6	5.6	20.4	18.9	61.0113	18.6234	75.7647	65.0727	2236.6
	Pre-C3 TMZ	1301.04	0.001124	0.030591	0.818521	0.768297	1.3878	1.28397	24944.4	0.001066	0.652444	0.695472	0.832087	0.824382	1697.7	0.6	1.3	2.8	5.1	28	18.4	42.2373	16.6935	56.2887	51.4945	2105.2
	Pre-C4 TMZ	1170	0.001505	0.013701	0.872633	0.672141	1.20924	1.00406	34716.2	0.001046	0.714898	0.729688	0.867133	0.839375	1831	0.6	1.2	3	4.6	29.4	18.3	21.8288	19.0474	57.4304	49.6108	1914.3
	Pre-C5 TMZ	430.56	0.002572	0.004271	0.536074	0.328964	0.990449	0.181132	38273	0.001071	0.971634	0.749026	0.673961	0.653097	2013.2	0.6	1.4	2.5	5.8	29.4	17.2	50.5398	23.053	74.7242	71.1885	2228.4
	Pre-C6 TMZ	411.84	0.002575	0.007638	0.177324	0.304509	0.19688	0.165502	26891.3	0.001061	0.542885	0.599649	0.542059	0.571735	1739.8	0.6	1.4	4	6	29.9	19	15.8478	18.8023	59.7227	51.1923	2118.9
	Post-TMZ	234	0.002745	0.010176	0.088326	0.156976	0.111732	0.161703	44375.8	0.001065	0.659991	0.701158	0.742865	0.738817	1778.4	0.6	1.3	3.2	4.9	19.5	15.1	31.8328	20.4051	52.199	55.0781	2036.3
Patient 03	BL1	33246.7	0.001088	0.037864	0.650712	0.708329	1.16541	1.12486	30289	0.001136	0.607331	0.650597	0.913026	0.881024	3113.4	0.6	7.45218	3.64908	7.06646	27.219	15.6	92.6191	20.6822	108.798	223.973	1706.9
	BL2	54391	0.001106	0.023483	0.584976	0.636843	0.875398	0.876507	31842.7	0.001075	0.657276	0.727821	0.907464	0.891516	3518.5	0.6	9.03201	3.2998	7.27219	25.051	17.1	60.734	30.161	110.712	106.571	1967.1
	Week 1 CRT	49411.4	0.001075	0.029045	0.672852	0.679084	0.957677	0.947541	22492.1	0.001116	0.693555	0.779992	0.879117	0.892523	3729.2	0.6	6.7045	3.69852	8.09047	25.866	15.3	73.6943	29.7947	84.3626	136.835	2022.5
	Week 2 CRT	47614.3	0.001138	0.020183	0.643261	0.66805	1.06412	1.04561	22117.7	0.001157	0.646835	0.733994	0.848469	0.876126	3508.1	0.6	6.39887	4.53369	9.89183	47.317	15.6	99.1617	34.5681	80.1176	161.957	2800.8
	Week 3 CRT	55205.3	0.00114	0.015885	0.690407	0.673664	1.05932	1.01679	21593.5	0.001099	0.757969	0.793871	0.999446	0.986721	3435.5	0.6	7.49595	6.01541	6.60526	72.92	15	200.569	29.6444	119.278	399.823	2935.6
	Week 4 CRT	51161.8	0.001218	0.044813	0.599416	0.617434	0.975602	0.938539	32657	0.00112	0.683233	0.738855	0.95445	0.969227	3701.6	0.6	6.30866	4.22939	6.77864	68.762	17.3	117.778	30.8383	105.711	190.42	2480.5
	Week 5 CRT	43037.3	0.00123	0.017036	0.555679	0.575169	0.87875	0.819706	31468.3	0.001206	0.673956	0.759387	0.98254	0.97424	2964.3	0.6	7.01834	5.88551	8.40032	81.901	15.8	92.3044	29.9638	85.8132	202.996	2140.9
	Week 6 CRT	n/a	n/a	n/a	n/a	n/a	n/a	n/a	n/a	n/a	n/a	n/a	n/a	n/a	3542.7	0.6	6.62326	6.85137	6.24816	85.277	15.7	122.23	26.1692	121.819	263.744	2466.99
	Pre-C1 TMZ	52322.4	0.00125	0.017635	0.584018	0.619542	0.877283	0.865148	57030.5	0.001246	0.590209	0.684756	0.786305	0.792568	3594.5	0.6	8.18563	6.09513	6.33928	46.808	15.8	105.757	24.1622	186.681	191.671	2244.8
Patient 04	BL1	26077	0.000993	0.087825	1.11308	0.977534	2.21673	2.01708	6514.56	0.00093	0.965217	0.82619	1.22673	1.18481	4141.9	0.703002	1.24988	10.8264	4.30985	16.917	11.6	91.3658	20.3869	175.025	242.686	1626.7
	BL2	26563.7	0.000995	n/a	1.0919	0.983002	2.05334	1.8676	6196.32	0.00096	0.974312	0.941125	1.36766	1.28128	n/a	n/a	n/a	n/a	n/a	n/a	n/a	n/a	n/a	n/a	n/a	n/a
	Week 1 CRT	27537.1	0.000995	0.072679	1.00489	0.96695	2.1367	1.94045	5906.16	0.000925	0.901559	0.922017	1.33674	1.27387	2896.2	0.69994	1.59568	9.91628	4.73184	19.434	10.7	25.2079	15.2608	155.96	132.176	1471.1
	Week 2 CRT	31908.2	0.001029	0.104924	1.09462	0.953428	n/a	n/a	3687.84	0.000954	0.966952	0.932664	n/a	n/a	3104.1	1.30579	2.72504	15.8294	7.5792	22.746	12.6	52.1602	22.5546	191.244	272.128	1778.2
	Week 3 CRT	34042.3	0.001089	0.097144	0.876255	0.923866	2.02058	1.89378	6243.12	0.000996	0.940876	0.956638	1.3229	1.22725	3153.4	1.70915	3.47312	14.4884	8.81695	24.931	11.3	31.9768	22.4934	134.009	278.309	1444.5
	Week 4 CRT	n/a	n/a	n/a	n/a	n/a	n/a	n/a	n/a	n/a	n/a	n/a	n/a	n/a	5002	1.657	7.96096	21.3971	24.0102	45.048	13	82.6246	31.6621	170.635	393.229	1768.3
	Week 5 CRT	29025.4	0.001079	0.117055	0.940689	0.889201	2.08918	1.9062	11232	0.001131	0.783907	0.84414	1.17193	1.10011	6161.9	1.8768	17.5943	44.4909	53.1078	40.103	15.4	91.0327	21.1918	205.228	741.432	2436.6
	Week 6 CRT	33789.6	0.001428	0.127011	0.758806	0.674366	1.39721	1.3036	44132.4	0.001414	0.838451	0.76881	0.954758	0.937601	5931.2	2.06425	14.1015	107.393	24.3343	40.887	15.3	59.0293	32.6183	219.673	927.254	2430.1
	Pre-C1 TMZ	23858.6	0.001384	0.112935	0.543049	0.519673	1.37486	1.20941	60390.7	0.001266	0.631206	0.64093	0.710979	0.690476	2794.1	1.29683	1.92752	14.0262	5.33273	52.261	13.3	59.3497	18.7169	217.935	190.157	1915.96
	Pre-C2 TMZ	52659.4	0.001553	0.068163	n/a	n/a	0.825198	0.759016	148890	0.001595	n/a	n/a	0.534396	0.521161	3979.3	1.17475	2.79188	25.4576	11.4707	60.668	13.6	56.2786	21.5031	586.682	235.84	1374.7
Patient 05	BL1	51648.5	0.001409	0.05144	0.503122	0.562826	1.31919	1.22004	79045.2	0.001358	0.432312	0.509979	0.645947	0.641653	1430.3	0.760046	1.37793	2.59472	3.14239	42.203	12.5	57.7934	15.722	166.237	97.2661	1415.3
	BL2	51058.8	n/a	n/a	0.487254	0.55893	1.42938	1.30262	73382.4	n/a	0.371062	0.478797	0.575768	0.570779	1458.5	0.681165	0.954131	3.85812	2.9584	30.435	13.2	44.3976	20.0715	5892.95	128.977	1424
	Week 1 CRT	46556.7	0.001454	0.043459	0.467811	0.585	1.26926	1.15846	76489.9	0.001379	0.400059	0.547409	0.616789	0.621908	1571.1	0.750611	0.850776	3.39747	3.16906	51.116	14.1	82.5152	13.3634	136.065	106.742	1426.9
	Week 2 CRT	n/a	n/a	n/a	n/a	n/a	n/a	n/a	n/a	n/a	n/a	n/a	n/a	n/a	n/a	n/a	n/a	n/a	n/a	n/a	n/a	n/a	n/a	n/a	n/a	n/a
	Week 3 CRT	44591	0.00144	0.066983	0.450306	0.464783	1.21577	1.09519	78811.2	0.001368	0.480939	0.548123	0.701763	0.682636	1960.7	0.6	0.862332	3.60443	3.5721	81.901	15.2	56.6687	17.9731	91.5309	112.349	1749.2
	Week 4 CRT	45059.1	0.001451	n/a	0.443139	0.491806	1.08259	0.985999	106816	0.001451	0.470524	0.567684	0.643427	0.6525	2324.1	0.6	1.48992	3.15762	5.13775	79.483	16.4	91.1086	19.8717	103.036	110.926	1989.3
	Week 5 CRT	47473.9	0.001478	0.036216	0.432222	0.483424	1.09268	1.0277	111244	0.001499	0.386299	0.4558	0.559111	0.568809	2289.2	0.666947	1.05723	3.0623	4.99591	73.408	17.7	91.736	17.9396	88.8355	74.2637	2277.5
	Week 6 CRT	39096.7	0.001469	0.034883	0.408417	0.515123	1.16837	1.05983	130198	0.001478	0.397598	0.508404	0.614929	0.634877	2463.6	0.749038	2.04518	2.65821	5.99571	45.023	17.5	89.0889	18.0526	108.095	68.6857	2212.1
	Pre-C1 TMZ	41960.9	0.00144	0.021887	n/a	n/a	0.932583	0.90913	136188	0.001394	n/a	n/a	0.496947	0.516429	1978.2	1.0409	0.898435	2.4195	3.36907	36.239	15.8	48.4399	13.6483	83.8781	62.7378	1547.7
Patient 06	BL1	4062.24	0.001108	0.043691	0.529542	0.612105	1.12368	1.08516	22314.2	0.00113	0.407915	0.612105	0.393952	0.457394	1922.6	0.6	0.935838	6.54447	4.25237	75.263	15.1	172.408	25.764	105.768	242.823	1484.2
	BL2	4006.08	0.001034	n/a	0.596972	0.622725	0.940776	0.91572	11250.7	0.001061	0.522016	0.618772	0.440568	0.483464	2020.6	0.6	1.29629	5.37065	4.62105	132.188	14.3	62.8768	20.5724	78.3473	125.46	1404
	Week 1 CRT	3425.76	0.001054	n/a	0.6707	0.694991	0.966198	0.947102	14620.3	0.001135	0.590327	0.637075	0.614213	0.64304	2240.9	0.6	1.74436	6.10397	4.98519	80.823	13.7	164.055	22.0064	89.4755	201.683	1668.7
	Week 2 CRT	6748.56	0.001082	0.036645	n/a	n/a	1.1233	0.996008	12402	0.001157	n/a	n/a	0.540047	0.543622	2613.9	0.6	2.74065	7.3128	6.3423	172.239	16.3	61.4223	26.775	105.357	165.092	1841.2
	Week 3 CRT	2424.24	0.001137	0.044695	0.387737	0.530075	0.733279	0.749943	13749.8	0.001114	0.469179	0.749633	0.516741	0.58672	2442.2	0.6	2.38639	5.59104	7.33597	132.663	14.4	164.211	25.3238	96.2857	200.14	1939.4
	Week 4 CRT	2751.84	0.001174	n/a	0.43183	0.592328	0.660891	0.685441	10558.1	0.001097	0.654048	0.867298	0.639572	0.627652	2132.7	0.6	2.12338	8.72422	7.33084	159.686	14.8	60.0372	26.637	103.404	192.402	1919.3
	Week 5 CRT	4052.88	0.001175	0.027636	0.433347	0.611991	0.662165	0.705437	7431.84	0.001063	0.606417	1.2065	0.50759	0.571002	2417.1	0.6	2.745	5.16961	8.108	166.081	15.3	162.03	30.0818	114.62	245.637	2194.1
	Week 6 CRT	1806.48	0.001157	0.064024	0.423161	0.544653	0.637292	0.669276	8358.48	0.001062	0.485432	0.824509	0.537194	0.581726	2470.9	0.6	2.07348	4.67141	8.46831	176.266	14.4	200.999	31.8122	114.718	190.155	2004.6
	Pre-C1 TMZ	3612.96	0.001262	0.061502	n/a	n/a	0.722085	0.723138	20676.2	0.001189	n/a	n/a	0.654389	0.712592	3154	0.6	2.25413	4.53611	7.16666	114.595	16	133.739	25.4614	107.536	143.816	1929.4
Patient 07	BL1	21771.4	0.001332	0.040109	0.686168	0.648971	1.1562	1.04102	12224.2	0.00166	0.598741	0.266399	0.824403	0.397393	1877.3	0.6	1.83615	9.1164	3.9406	226.162	17.9	35.6373	30.595	323.892	134.676	1620.1
	BL2	26910	0.001538	0.046428	0.602039	0.947014	1.59565	1.41744	14479.9	0.00205	0.439391	0.657925	1.05134	0.593647	n/a	n/a	n/a	n/a	n/a	n/a	n/a	n/a	n/a	n/a	n/a	n/a
	Week 1 CRT	n/a	n/a	n/a	n/a	n/a	n/a	n/a	n/a	n/a	n/a	n/a	n/a	n/a	2136.8	0.6	1.60281	25.9366	7.64138	97.799	16.6	53.85	26.9	99.81	125.24	1580.4
	Week 2 CRT	n/a	n/a	n/a	n/a	n/a	n/a	n/a	n/a	n/a	n/a	n/a	n/a	n/a	n/a	n/a	n/a	n/a	n/a	n/a	n/a	n/a	n/a	n/a	n/a	n/a
	Week 3 CRT	30457.4	0.001559	0.054238	0.738685	0.842728	1.52333	1.40067	3182.4	0.001844	0.63043	0.603156	0.515482	0.34705	2136.8	0.726026	1.83751	10.4649	5.76767	251.895	16.7	336.319	24.0568	89.4964	135.871	1441.2
	Week 4 CRT	19627.9	0.001544	0.047526	n/a	n/a	1.33797	1.21136	10548.7	0.001381	n/a	n/a	1.19104	1.13109	n/a	n/a	n/a	n/a	n/a	n/a	n/a	n/a	n/a	n/a	n/a	n/a
	Week 5 CRT	19627.9	0.001582	0.064173	n/a	n/a	1.39268	1.25774	15341	0.001333	n/a	n/a	1.16169	1.08792	2920.9	0.707563	3.81666	8.86263	7.29826	107.613	17.8	85.1273	39.3361	2117.39	111.006	1827.5
	Week 6 CRT	n/a	n/a	n/a	n/a	n/a	n/a	n/a	n/a	n/a	n/a	n/a	n/a	n/a	3329.7	0.624355	3.12135	13.7236	7.85929	112.014	18.8	33.2617	46.8928	1395.55	119.613	2303.8
	Pre-C1 TMZ	26048.9	0.001734	0.079628	n/a	n/a	0.898628	0.893643	76059.4	0.001577	n/a	n/a	0.723895	0.73791	3785	0.6	2.13585	14.3576	6.30857	34.316	20.7	119.945	46.6976	1746.14	118.046	2245.3
Patient 08	BL1	6935.76	0.000783	0.063682	0.539456	1.01732	1.34661	1.2013	36831.6	0.000879	0.598153	0.980108	0.99149	0.916566	927.3	0.6	1.03202	6.38124	3.95957	184.1	19.4	20.9547	12.5868	87.8146	80.2041	897.1
	BL2	8433.36	0.00078	0.055628	0.964429	1.2498	1.6408	1.48088	32844.2	0.000882	0.667369	0.890329	0.844158	0.848216	1198.9	0.6	1.10233	10.3309	4.97258	336.791	21.4	27.2566	13.9291	70.4961	101.789	910.7
	Week 1 CRT	7169.76	0.00073	0.055294	0.644365	1.01176	1.5328	1.3622	39049.9	0.000902	0.598773	0.911685	0.922204	0.888126	2287.8	0.736813	5.15384	14.466	11.8044	366.321	24	34.3371	22.8836	111.175	147.759	1344.7
	Week 2 CRT	13937	0.000922	0.064571	0.635945	1.1731	1.82786	1.6722	24794.6	0.000986	0.556452	1.07667	0.942566	0.908868	3506.1	0.655227	1.11384	9.03727	6.21405	231.209	27.7	81.9733	20.8403	84.2214	152.103	1354.7
	Week 3 CRT	14021.3	0.000899	0.076977	0.93603	0.897374	1.57905	1.36055	34341.8	0.001064	0.788708	0.852422	1.01746	0.95052	3986.4	0.701445	2.6567	16.8661	14.0873	623.138	23.8	109.879	29.0952	123.347	197.664	2141.3
	Week 4 CRT	18682.6	0.001182	0.106842	0.911629	1.12856	2.03229	1.75669	50534.7	0.000973	1.02603	1.12413	1.21804	1.14902	n/a	n/a	n/a	n/a	n/a	n/a	n/a	n/a	n/a	n/a	n/a	n/a
	Week 5 CRT	20273.8	0.001189	0.153788	0.924146	1.30428	2.83629	2.48553	60156.7	0.001025	0.818579	1.19655	1.21112	1.13911	3537.9	0.6	1.94328	3.83444	6.95119	269.72	24.3	24.8793	27.1377	97.7795	97.4392	1981.4
	Week 6 CRT	n/a	n/a	n/a	n/a	n/a	n/a	n/a	n/a	n/a	n/a	n/a	n/a	n/a	3308.6	0.6	1.81887	6.57752	7.73173	350.437	25.2	80.9487	23.4415	97.2997	126.364	2481.9
	Pre-C1 TMZ	35764.6	0.00108	0.111295	1.04144	0.915249	2.57242	2.30266	75095.3	0.001041	0.697124	0.730212	0.982747	0.961568	1814.2	0.6	1.16676	2.57744	3.70417	95.584	16.7	43.146	13.05	113.869	102.854	1788
	Pre-C2 TMZ	25403	0.001006	0.056466	0.446507	0.511164	1.08229	1.00806	68243.8	0.001016	0.675636	0.677446	0.820375	0.800515	1296.6	0.6	0.715399	5.24452	3.00265	269.479	20.6	38.9798	13.3855	82.4001	113.595	1281.3
	Pre-C3 TMC	19159.9	0.001126	n/a	0.516338	0.681334	1.19128	1.08823	53389.5	0.000976	0.689429	0.766335	0.861972	0.817346	1954.4	0.6	2.90555	8.79136	3.05729	455.789	20.6	40.8338	16.7149	79.5956	121.01	961.6
	Pre-C4 TMZ	51451.9	0.001284	0.075312	0.693321	0.670113	1.17611	1.10374	63507.6	0.001086	0.743779	0.812438	0.883072	0.874049	4000.5	0.6	6.22519	2.79159	5.45499	278.644	25.6	106.793	25.3613	122.397	150.377	1771.6
Patient 09	BL1	54302.6	0.001157	0.138251	1.03514	0.890908	2.70623	2.47928	17374.5	0.001134	0.932504	0.824778	1.49791	1.3778	3072.6	0.941494	3.35191	6.92999	4.06177	15.5	15.9	47.7553	20.5005	96.8026	127.567	1576.7
	BL2	n/a	n/a	n/a	n/a	n/a	n/a	n/a	n/a	n/a	n/a	n/a	n/a	n/a	n/a	n/a	n/a	n/a	n/a	n/a	n/a	n/a	n/a	n/a	n/a	n/a
	Week 1 CRT	51304.5	0.001087	0.128033	1.29938	1.36591	2.85799	2.58779	17623.1	0.00107	0.862419	1.02404	1.23784	1.16116	n/a	n/a	n/a	n/a	n/a	n/a	n/a	n/a	n/a	n/a	n/a	n/a
	Week 2 CRT	53147.2	0.001096	n/a	1.09911	0.921817	2.78435	2.51206	16058.2	0.001027	0.904699	0.686003	1.31304	1.2013	3432.6	0.819943	1.67141	3.53528	3.93881	15.5	16.5	78.05	23.24	93.97	150.79	1571.6
	Week 3 CRT	51699.4	0.001132	0.099863	0.969858	0.813123	2.46664	2.19842	17988.8	0.001125	0.654306	0.539057	1.08113	0.934587	3657.4	1.09094	1.44141	4.09383	3.74737	27.113	15.1	42.57	22.26	103.41	130.28	1305.2
	Week 4 CRT	54258.8	0.001151	0.081144	0.99081	0.863726	2.46438	2.24876	17608.5	0.001176	0.637957	0.549468	0.988417	0.862179	3252.9	0.953306	1.62112	3.86974	4.00361	27.372	16.2	37.02	26.73	94.32	103.99	1367.7
	Week 5 CRT	56218.5	0.00115	0.071308	0.834986	0.72699	2.07518	1.90222	22946.6	0.001172	0.704342	0.587929	0.97478	0.871989	3940.9	0.756648	1.54813	3.27183	3.90804	25.3	16.8	24.32	25.48	93.66	88.56	1461
	Week 6 CRT	56203.9	0.001229	0.08221	0.811874	0.71895	2.24103	2.04329	26632.1	0.001198	0.748674	0.634461	1.07504	0.975419	5047.1	0.880065	1.44598	3.73036	4.19098	23.217	15.4	31.5	25.31	106.69	119.65	1247.7
	Pre-C1 TMZ	65329.9	0.001304	0.08378	0.68758	0.604745	1.69153	1.52414	98060.6	0.001343	0.603487	0.575577	0.773214	0.737289	4490.7	0.703769	1.13395	3.28142	3.57625	21.382	15.6	10.7003	21.5697	82.5064	79.1895	1298.96
Patient 10	BL1	23999.6	0.001192	0.082582	0.826553	0.720704	1.86699	1.74667	67392	0.001214	0.64458	0.641842	0.828099	0.802819	2824.2	0.6	1.00353	6.85118	4.12995	100.994	14.7	34.5816	28.9594	160.244	194.037	1450.6
	BL2	25374.4	0.001121	0.075461	0.882167	0.801385	1.80631	1.71614	76064.6	0.001125	0.794957	0.805463	0.927621	0.925676	3439.7	0.6	0.986563	6.12043	3.43239	263.563	13.8	18.7396	23.8649	161.151	145.622	1331.3
	Week 1 CRT	34456.5	0.0013	0.071596	0.789224	0.706993	1.77254	1.65501	65110.5	0.00104	0.801556	0.791158	1.04797	1.04046	2513.8	0.6	1.60293	7.57638	2.92443	63.348	13.4	40.7113	24.1568	200.204	197.984	1437.7
	Week 2 CRT	44942.6	0.001357	0.067481	0.683547	0.643262	1.41097	1.3473	82602	0.001108	0.740692	0.750472	0.916895	0.909155	2767.3	0.6	1.30998	5.10716	3.56935	110.783	13.3	30.7675	32.3007	154.511	183.764	1284.3
	Week 3 CRT	35158.5	0.001323	0.047477	0.689189	0.622868	1.45975	1.40102	79486.9	0.001193	0.706312	0.694239	0.881443	0.865172	3906	0.6	1.92183	6.72545	5.44698	119.594	14.7	43.3614	29.2759	153.412	195.748	1551.1
	Week 4 CRT	39809.3	0.001291	0.042026	0.695602	0.617145	1.31481	1.22589	73139.6	0.001185	0.699805	0.672044	0.854165	0.834261	3129.2	0.6	2.76576	7.77669	9.17087	108.159	13.8	35.1042	39.1766	140.984	211.343	1512.5
	Week 5 CRT	41432.6	0.00129	0.033071	0.671507	0.627945	1.16624	1.1238	79545.3	0.001189	0.729669	0.719283	0.848522	0.841458	4729.6	0.6	2.23235	7.88998	7.258	84.92	15.4	49.5045	37.5989	162.406	225.662	1863.9
	Week 6 CRT	31443.8	0.001215	0.0475	0.495992	0.560134	1.12275	1.08438	77132.3	0.001156	0.630498	0.722616	0.876972	0.875718	5555.6	0.6	3.00636	8.46751	7.96259	95.249	14.5	63.0385	33.858	165.001	221.283	1701.8
	Pre-C1 TMZ	32101.9	0.001254	0.053344	0.559505	0.554152	1.10177	1.0635	77717.2	0.001168	0.715089	0.754263	0.881019	0.900864	4223.2	0.6	1.48259	8.96171	4.36537	85.402	15.1	62.3895	32.6793	130.586	227.811	1671.3
	Pre-C2 TMZ	14376.4	0.001274	0.006668	0.544328	0.572371	1.16951	1.13673	74850.8	0.001353	0.56951	0.61761	0.613718	0.626236	4916.1	0.6	1.34976	6.65954	4.4439	103.623	16.1	51.6702	32.5579	144.416	196.347	1445.5
	Pre-C3 TMZ	19334.3	0.001112	0.028909	0.366308	0.400067	0.716386	0.699329	63911.3	0.001084	0.671565	0.691782	0.776969	0.779839	1973.5	0.960974	1.36509	6.40741	2.53551	72.355	15.9	28.219	28.344	148.747	111.714	1166.1
	Pre-C4 TMZ	17476.9	0.001116	0.034114	0.383842	0.515315	0.757363	0.756852	56949.7	0.00106	0.738362	0.804484	0.850061	0.864477	4781.4	0.871057	2.27465	9.44312	5.37255	50.069	19.1	38.383	29.4674	156.417	125.914	1155.6
	Pre-C5 TMZ	15444	0.001206	0.035076	0.385677	0.421371	0.715486	0.737187	103560	0.001081	0.663364	0.660642	0.732343	0.721622	4981.6	0.637152	1.9141	11.5948	4.12666	52.789	18.2	34.1569	25.9056	152.984	98.372	1545.9
	Pre-C6 TMZ	13045.5	0.001396	0.051093	0.440963	0.455033	0.786792	0.764577	111589	0.001234	0.643372	0.618619	0.641966	0.627433	5661.8	0.996733	8.69611	17.6024	5.85446	122.448	17.1	63.6783	34.6258	316.395	245.693	1584.4
Patient 11	BL1	16548.5	0.000965	0.020049	n/a	n/a	0.916381	0.870859	130881	0.00084	n/a	n/a	1.38178	1.30733	1868.1	0.6	5.03339	3.85066	3.98321	35.551	19.7	106.697	27.7121	116.64	110.047	1724.7
	BL2	13513.5	0.001013	0.025693	0.817845	0.757884	0.911372	0.769039	169050	0.000824	1.26218	1.17826	1.47866	1.45073	n/a	n/a	n/a	n/a	n/a	n/a	n/a	n/a	n/a	n/a	n/a	n/a
	Week 1 CRT	12285	0.000868	0.03029	0.965379	0.927647	1.16852	1.15931	155244	0.000839	1.34161	1.24474	1.6507	1.62415	1751.5	0.6	1.40622	5.61699	4.76734	43.101	23.4	68.379	27.6951	81.7353	94.418	1780.5
	Week 2 CRT	8804.24	0.001117	0.037878	1.00118	0.945936	1.35836	1.23292	168421	0.000748	1.4012	1.30431	1.93446	1.87396	2154.4	0.6	1.06958	4.47431	4.66823	33.266	23.1	64.3032	21.6974	72.9289	87.3902	1788.9
	Week 3 CRT	n/a	n/a	n/a	n/a	n/a	n/a	n/a	n/a	n/a	n/a	n/a	n/a	n/a	2384.8	0.6	0.937274	2.93535	3.966	33.266	21.8	49.5938	21.0093	95.1493	68.365	1800.8
	Week 4 CRT	14274	0.000968	0.043974	1.23594	1.15551	1.43549	1.42378	141351	0.000791	1.19285	1.11996	1.63133	1.59808	2574.6	0.6	0.806334	2.99652	3.843	27.63	22.2	53.0181	27.7533	113.784	91.9097	1732.3
	Week 5 CRT	15751.1	0.001031	0.048643	1.32881	1.24242	1.42613	1.39701	161913	0.000814	1.24457	1.18064	1.48834	1.47169	2045.9	0.6	0.784715	3.39554	4.33821	24.26	23.5	86.9268	26.486	104.234	80.3137	1803.3
	Week 6 CRT	14785.9	0.000975	0.045674	1.20137	1.09535	1.57732	1.50549	128861	0.000802	1.11556	1.02174	1.42601	1.36932	2316.5	0.6	0.881842	3.56453	4.63119	35.551	24	117.833	24.3524	111.008	98.5214	1881.5
	Pre-C1 TMZ	54361.1	0.001139	0.069967	0.52557	0.539635	1.05273	1.01553	90806.6	0.001163	0.7734	0.742451	0.859231	0.859021	2287.7	1.14316	0.851079	3.18384	4.20853	30.457	25.7	71.3613	27.0511	95.582	84.44	2236.2
	Pre-C2 TMZ	101176	0.001121	0.042403	0.711884	0.676848	1.13067	1.08215	164356	0.000987	0.895909	0.880944	1.01289	0.989041	1831.7	0.825347	0.542807	2.84617	2.7697	32.501	20.1	90.0664	24.7822	103.494	117.386	1313
	Pre-C3 TMZ	103560	0.001182	n/a	0.618208	0.601642	1.08858	1.02357	108035	0.001012	0.839612	0.835115	0.96976	0.948379	1301.2	0.664201	0.808171	2.97766	3.74093	33.191	19.1	62.9423	22.0905	86.1589	77.8686	1315.7
Patient 12	BL1	18018	0.000906	0.066753	1.29113	1.1963	1.56795	1.5183	4914	0.001038	1.72987	1.62073	2.63191	2.5648	2614.9	0.631094	1.9585	6.3685	7.7831	47.595	13.1	81.2899	20.9414	71.4815	257.795	1718.1
	BL2	10120.5	0.000886	0.068695	1.52105	1.25323	1.78064	1.62607	6917.63	0.00102	1.95982	1.80219	2.45728	2.2537	2582.4	0.6	3.51616	3.42002	8.67002	20.298	15.3	n/a	n/a	n/a	n/a	n/a
	Week 1 CRT	12211.9	0.000903	0.087437	1.51223	1.36766	2.06084	1.92388	4065.75	0.00103	1.79357	1.7568	2.66232	2.50318	2452.4	0.6	2.85968	3.40763	9.16614	27.332	15.5	34.403	23.7359	113.247	215.986	1788.4
	Week 2 CRT	16102.1	0.001005	0.074024	1.67601	1.51381	2.24618	2.13086	4987.13	0.000995	1.79981	1.65597	2.5621	2.50185	2441.5	0.6	2.85829	2.71593	9.20209	27.846	13.7	46.8141	24.4528	100.664	208.856	1985.7
	Week 3 CRT	6332.62	0.001009	0.09355	1.58282	1.3772	2.06511	1.87235	5206.5	0.001077	1.37429	1.2824	1.71896	1.65724	2726.6	0.6	2.66895	2.58001	8.93189	19.769	13.7	41.9987	19.2446	92.1854	130.626	2066.2
	Week 4 CRT	12489.8	0.001157	0.079851	1.20122	1.09485	1.74917	1.69367	13074.8	0.001113	1.18434	1.13062	1.52226	1.46528	2748.2	0.6	4.12187	2.31239	11.0182	29.127	13.5	37.5396	23.1465	85.3135	139.042	2083.4
	Week 5 CRT	10296	0.001222	0.079708	1.23114	1.08531	1.60503	1.47311	14142.4	0.001203	1.13248	1.03172	1.42885	1.36677	2917.3	0.6	3.1326	2.90167	12.4941	30.402	15.2	37.9494	30.0017	89.4657	111.066	2034.6
	Week 6 CRT	12592.1	0.001222	0.093252	1.20648	1.06844	1.63776	1.5717	15019.9	0.001224	1.02517	1.00966	1.18201	1.17793	2683.4	0.62638	3.79443	2.3533	10.8659	45.879	17	49.114	25.1566	89.7667	131.859	2054.7
	Pre-C1 TMZ	11334.4	0.001378	0.152005	0.862287	0.810607	1.58138	1.40401	51216.8	0.001401	0.777837	0.73552	0.91044	0.877062	2831	0.6	3.0471	1.8747	7.93464	20.298	12.1	21.449	22.9691	103.908	103.367	2000.1
	Pre-C2 TMZ	n/a	n/a	n/a	n/a	n/a	n/a	n/a	n/a	n/a	n/a	n/a	n/a	n/a	2845.4	0.6	4.81776	2.16182	8.6279	29.382	13.4	9.71183	18.1137	105.326	102.181	1205.8
	Pre-C3 TMZ	19085.6	0.001241	0.106106	0.60255	0.642167	1.09147	1.03058	104115	0.001222	0.592563	0.598183	0.66392	0.667941	2784.2	0.6	3.40019	3.26135	8.11378	41.193	14.4	22.8584	29.738	125.529	111.683	1982.8
	Pre-C4 TMZ	n/a	0.001495	0.13937	n/a	n/a	n/a	n/a	n/a	0.00147	n/a	n/a	n/a	n/a	2813	0.654786	3.05153	2.53085	8.00867	34.704	12.2	19.9114	20.0474	101.578	144.569	1496.2
	Pre-C5 TMZ	11860.9	0.001336	0.136921	0.690299	0.700668	1.59178	1.43698	34690.5	0.001326	0.551001	0.541092	0.673865	0.658019	2365.5	0.6	3.88768	2.20106	7.68034	40.698	13.8	19.7665	20.1183	107.949	161.273	1373.1
	Pre-C6 TMZ	11714.6	0.001403	0.120523	1.30051	0.65813	1.45441	1.33085	33520.5	0.001346	0.66586	0.526504	0.664061	0.669407	2285.8	0.6	2.85251	1.90466	7.42615	38.46	12.8	21.0339	23.4767	90.1464	108.092	1266.96
	Post-TMZ	n/a	n/a	n/a	n/a	n/a	n/a	n/a	n/a	n/a	n/a	n/a	n/a	n/a	n/a	n/a	n/a	n/a	n/a	n/a	n/a	31.3402	18.6807	87.7213	121.893	1379.1
Patient 13	BL1	10179	0.001694	0.022071	0.703702	0.494972	0.921407	0.696513	5820.75	0.001625	0.672075	0.573125	0.598503	0.477747	2539.1	0.6	2.8663	3.2928	5.2607	42.925	20.3	52.533	21.774	139.668	166.761	2474.6
	BL2	11056.5	0.00209	0.011798	0.35688	0.326805	0.689009	0.579291	7605	0.001596	0.631232	0.60273	0.754186	0.664481	n/a	n/a	n/a	n/a	n/a	n/a	n/a	n/a	n/a	n/a	n/a	n/a
	Week 1 CRT	11202.8	0.001185	0.034507	0.904507	0.806014	1.134	1.08034	5937.75	0.002088	0.600911	0.460855	0.780124	0.610118	2205.9	0.6	2.57821	3.05645	6.19129	44.896	20.5	78.0681	19.2693	123.531	235.648	2114.9
	Week 2 CRT	18222.7	0.001251	0.0381	0.987608	0.869909	1.22062	1.10121	7429.5	0.001113	1.03736	0.922695	1.28338	1.17219	2643.7	0.6	3.1274	4.26182	7.53474	31.673	19.9	57.6081	21.6905	180.013	260.23	2404.3
	Week 3 CRT	9696.38	n/a	0.042814	1.10212	1.01757	1.32678	1.31685	7941.38	n/a	0.659346	0.552059	0.844158	0.786371	1958.2	0.6	2.05587	2.81719	6.97598	55.376	18.6	51.8007	21.8668	132.718	214.375	2209.1
	Week 4 CRT	13937.6	0.001312	0.053716	0.907371	0.810651	1.22762	1.17333	10617.8	0.001049	1.04962	0.941197	1.17229	1.11205	2045.8	0.6	1.72844	2.82342	6.39503	77.073	18.2	67.5307	26.2096	131.91	177.485	2260.2
	Week 5 CRT	15765.8	0.00144	0.062597	0.86357	0.777718	1.22406	1.15285	20884.5	0.00129	0.656598	0.631296	0.793985	0.795279	2224.1	0.6	2.37122	2.34411	6.49313	57.066	18.8	29.1599	20.2741	124.273	101.353	2129.2
	Week 6 CRT	14259.4	0.001543	0.068866	0.797517	0.724874	0.967341	0.976514	34705.1	0.001468	0.439024	0.487146	0.482064	0.515275	2387.2	0.6	2.17327	2.96154	7.85088	52.226	14.2	28.583	27.641	87.5106	108.506	1968.4
	Pre-C1 TMZ	15926.6	0.001203	0.030999	0.641508	0.599087	1.02117	0.975957	20343.4	0.001137	0.467504	0.477468	0.525407	0.523684	1338.6	0.676602	0.488117	4.82051	2.32816	93.689	16.2	62.2924	16.2992	114.655	172.092	1413.2
	Pre-C2 TMZ	14274	0.001237	0.048816	0.600846	0.600265	0.847116	0.835717	9403.88	0.001177	0.53647	0.579823	0.563845	0.581803	1528.1	0.6	0.827902	4.48902	3.68069	n/a	14	33.5203	18.1503	108.246	116.441	1202.8
	Pre-C3 TMZ	7312.5	0.000434	0.06997	0.479598	0.499342	0.754503	0.745807	13718.2	0.000492	0.557071	0.560148	0.583945	0.617444	3007.1	0.6	1.50585	5.43593	2.97637	n/a	17.6	64.7409	22.544	135.451	158.163	1294.4
Patient 14	BL1	9667.13	0.000841	0.023687	0.814554	0.829391	1.3246	1.2895	11085.8	0.001753	0.228444	0.257934	0.252042	0.272269	2989.1	0.737507	0.830583	6.3212	3.52765	40.201	15.2	79.7404	19.7604	110.913	153.19	1487.2
	BL2	8116.87	0.000877	0.025593	0.793182	0.754548	1.07893	1.10284	16526.2	0.001557	0.516568	0.424843	0.380394	0.369189	3233	0.6	1.27335	5.76779	3.82612	32.433	16.4	66.2732	26.9882	122.144	151.833	1433.3
	Week 1 CRT	6171.75	0.000807	0.020691	0.780049	0.760479	1.22541	1.20149	14756.6	0.001165	0.730162	0.607456	0.849281	0.736611	3129.1	0.607468	1.45516	6.66559	4.51805	35.709	14	68.9466	23.865	135.535	133.565	1588.3
	Week 2 CRT	8570.25	0.001019	0.022071	0.631189	0.6262	0.989582	0.833025	9360	0.000942	1.12678	1.03296	1.26733	1.14606	2924.5	0.759637	1.09046	10.2622	4.30728	38.958	14.1	43.959	23.5475	155.735	336.668	1665.2
	Week 3 CRT	10998	0.001124	0.022505	0.541852	0.516173	0.84195	0.720508	5148	0.000909	0.858835	0.813655	1.233	1.16116	2531.9	0.681187	1.04848	5.41081	3.89888	38.21	13	96.7058	26.4078	127.801	171.473	1327.7
	Week 4 CRT	7882.87	0.001013	0.024421	0.541769	0.644337	0.783672	0.803294	6581.25	0.000935	0.644963	0.683746	1.06695	1.00461	2347.4	0.627947	1.18668	5.58096	4.57212	54.166	18	83.4436	21.4653	117.876	149.743	1412.3
	Week 5 CRT	n/a	n/a	n/a	n/a	n/a	n/a	n/a	n/a	n/a	n/a	n/a	n/a	n/a	3319	0.6	1.06185	4.07838	9.09431	46.37	15.4	27.6959	29.8074	95.7948	112.306	1373.1
	Week 6 CRT	9184.5	0.001081	0.029465	0.715894	0.635471	1.10064	0.949327	6815.25	0.000925	0.782879	0.780437	1.1834	1.14271	3207.9	0.664084	3.07821	6.77217	11.4002	43.911	21.4	71.673	38.0596	146.246	216.725	1615
	Pre-C1 TMZ	6756.75	0.001071	0.027179	0.541098	0.50681	1.01829	0.93859	2193.75	0.001184	0.648161	0.56089	0.81307	0.786204	2787.8	0.686028	0.900489	6.2976	3.28236	20.562	10.8	78.5915	23.5943	140.722	156.757	1469.3
	Pre-C2 TMZ	5499	0.001182	0.052926	0.495423	0.501582	0.872351	0.796975	5908.5	0.001125	0.653353	0.649357	0.789386	0.767693	3003.5	1.0937	0.879394	6.48891	5.05603	24.49	12.8	66.4136	25.8557	123.642	128.077	1600.2
	Pre-C3 TMZ	8292.37	0.001152	0.039831	0.623326	0.617778	1.09815	1.02122	5850	0.001166	0.690591	0.641723	0.737803	0.717934	3687.4	0.846955	1.32718	6.72724	4.53108	23.97	12.5	110.748	28.5933	129.383	138.816	1558.7
	Pre-C4 TMZ	4899.38	0.001181	0.034071	0.630779	0.568421	1.08095	0.961986	15517.1	0.001146	0.668931	0.633553	0.667712	0.647716	3179.3	0.910595	1.0771	5.53592	4.45224	25.786	13.3	185.555	26.0695	120.833	212.121	1615
	Pre-C5 TMZ	6025.5	0.000689	0.051967	0.802697	0.622909	1.06991	1.01003	12840.7	0.000679	0.542219	0.583484	0.648022	0.662993	2759	1.00652	0.979161	5.40393	4.69821	30.657	12	145.159	21.9025	104.509	181.595	1939.5
	Pre-C6 TMZ	n/a	n/a	n/a	n/a	n/a	n/a	n/a	n/a	n/a	n/a	n/a	n/a	n/a	4433.3	0.850067	2.41364	9.621	7.14074	43.911	13.8	24.9286	26.5275	115.886	91.6457	2631.1
	Post-TMZ	3217.5	5e-05	0.053672	0.555049	0.591891	1.12701	1.03075	14683.5	0.000134	0.625445	0.596119	0.657919	0.64744	2773.4	0.887324	1.28237	4.02254	4.3135	26.044	18.2	106.647	28.3381	123.196	157.134	2051.9
