# Supplementary material for: Probing tumor microenvironment in patients with newly diagnosed glioblastoma during chemoradiation and adjuvant temozolomide with functional MRI
Source: Sci Rep. 2018 Nov 20;8:17062. doi: 10.1038/s41598-018-34820-x (PMC6244161; doi:10.1038/s41598-018-34820-x)
Supplement: Supplementary file 4 — Dataset 3_VAI data [file 41598_2018_34820_MOESM4_ESM.xlsx]

## Sheet: Sheet1
Pat_ID	Time	Vessel architectural imaging (independent of perfusion)
		Delta_SO2		Delta_SO2_venous		Delta_SO2_arterial		Vessel size index
		Tumor/reference tissue ratio	Normalized tumor/reference tissue ratio	Tumor/reference tissue ratio	Normalized tumor/reference tissue ratio	Tumor/reference tissue ratio	Normalized tumor/reference tissue ratio	Tumor/reference tissue ratio	Normalized tumor/reference tissue ratio
Patient 01	BL1	1.72236	0.805024	2.21214	0.903604	0.921441	0.615127	2.10273	1.17533
	BL2	2.65771	1.2422	2.7093	1.10668	2.43522	1.62568	1.52217	0.850823
	Week 1 CRT	1.44144	0.673721	1.80625	0.737807	0.924429	0.617122	1.5525	0.867779
	Week 2 CRT	1.38929	0.649347	1.34875	0.55093	1.14855	0.766739	1.24737	0.697224
	Week 3 CRT	1.49195	0.697329	1.60155	0.654191	1.41712	0.946027	1.82312	1.01904
	Week 4 CRT	n/a	n/a	n/a	n/a	n/a	n/a	n/a	n/a
	Week 5 CRT	1.24546	0.582124	1.20855	0.493661	1.11946	0.747316	1.42127	0.794424
	Week 6 CRT	1.13409	0.530069	1.03444	0.422542	1.2812	0.855289	1.39896	0.781958
	Pre-C1 TMZ	2.01109	0.939972	2.21254	0.903766	1.79001	1.19496	1.70445	0.952709
	Pre-C2 TMZ	1.54271	0.721054	1.48006	0.604568	1.67112	1.11559	2.43203	1.35939
	Pre-C3 TMZ	n/a	n/a	n/a	n/a	n/a	n/a	n/a	n/a
	Pre-C4 TMZ	n/a	n/a	n/a	n/a	n/a	n/a	n/a	n/a
	Pre-C5 TMZ	n/a	n/a	n/a	n/a	n/a	n/a	n/a	n/a
Patient 02	BL1	8.30609	0.872726	7.31139	0.838612	7.59789	0.864172	1.45017	0.941254
	BL2	10.9054	1.14583	10.3963	1.19245	10.174	1.15718	1.63683	1.06241
	Week 1 CRT	5.37133	0.564369	5.30645	0.608647	5.7044	0.64881	1.3442	0.872476
	Week 2 CRT	7.7984	0.819383	7.56415	0.867603	8.34101	0.948694	1.40272	0.910457
	Week 3 CRT	8.30355	0.872459	7.74089	0.887876	9.99602	1.13693	1.33828	0.868629
	Week 4 CRT	3.47911	0.365552	3.43783	0.394317	4.15415	0.472487	1.31042	0.85055
	Week 5 CRT	2.73168	0.287019	3.13235	0.359279	2.62149	0.298164	0.849657	0.551483
	Week 6 CRT	1.54653	0.162495	0.776796	0.0890981	1.85281	0.210736	1.59746	1.03685
	Pre-C1 TMZ	2.3061	0.242303	2.0721	0.237668	2.69656	0.306703	2.4181	1.56951
	Pre-C2 TMZ	1.43871	0.151166	1.33644	0.153289	1.4499	0.164909	1.79006	1.16187
	Pre-C3 TMZ	n/a	n/a	n/a	n/a	n/a	n/a	n/a	n/a
	Pre-C4 TMZ	n/a	n/a	n/a	n/a	n/a	n/a	n/a	n/a
	Pre-C5 TMZ	n/a	n/a	n/a	n/a	n/a	n/a	n/a	n/a
	Pre-C6 TMZ	n/a	n/a	n/a	n/a	n/a	n/a	n/a	n/a
	Post-TMZ	n/a	n/a	n/a	n/a	n/a	n/a	n/a	n/a
Patient 03	BL1	1.45608	1.07713	1.38471	1.04279	1.46419	1.13696	2.08222	0.97845
	BL2	1.255	0.928389	1.2734	0.958966	1.13268	0.879539	2.17495	1.02203
	Week 1 CRT	1.14659	0.848194	1.14675	0.863587	1.11143	0.863039	2.21245	1.03965
	Week 2 CRT	1.20719	0.893021	1.08689	0.818509	1.1759	0.913102	2.46228	1.15704
	Week 3 CRT	1.04723	0.774692	1.2281	0.924846	0.883202	0.685817	2.44327	1.14811
	Week 4 CRT	0.948028	0.701305	1.11559	0.840117	0.830123	0.644601	2.29147	1.07678
	Week 5 CRT	1.44872	1.07169	1.51594	1.14161	1.32222	1.02672	2.33556	1.0975
	Week 6 CRT	1.01159	0.748323	1.03411	0.77876	0.780228	0.605856	1.57645	0.740787
	Pre-C1 TMZ	1.03631	0.766609	1.12161	0.844651	0.820535	0.637155	2.08271	0.978678
Patient 04	BL1	2.01438	0.963788	2.18193	0.952426	1.78294	0.974888	2.46024	0.977888
	BL2	2.16859	1.03757	2.40535	1.04995	1.87597	1.02576	2.57276	1.02261
	Week 1 CRT	2.17297	1.03967	2.20225	0.961295	2.14621	1.17352	2.27562	0.904505
	Week 2 CRT	1.92129	0.919253	1.9862	0.866989	1.64	0.896734	2.33561	0.928349
	Week 3 CRT	1.89348	0.905947	2.40023	1.04772	1.48272	0.810736	2.36385	0.939575
	Week 4 CRT	1.909	0.91337	2.17623	0.949937	1.63869	0.896018	2.62229	1.0423
	Week 5 CRT	2.64138	1.26378	3.47987	1.51899	2.21101	1.20895	2.9609	1.17689
	Week 6 CRT	1.52088	0.727675	1.56132	0.681527	1.42577	0.779596	3.11922	1.23981
	Pre-C1 TMZ	1.18161	0.565345	1.34285	0.586163	1.02591	0.560953	4.35848	1.73239
	Pre-C2 TMZ	n/a	n/a	n/a	n/a	n/a	n/a	n/a	n/a
Patient 05	BL1	1.13702	0.834548	1.37122	0.81097	0.927273	0.920414	5.09468	1.00468
	BL2	1.63254	1.19825	2.08496	1.23309	1.09456	1.08647	5.04732	0.995341
	Week 1 CRT	1.17959	0.865791	1.45961	0.863246	0.924146	0.91731	4.35248	0.858317
	Week 2 CRT	n/a	n/a	n/a	n/a	n/a	n/a	n/a	n/a
	Week 3 CRT	1.121	0.822792	1.23391	0.729759	1.03118	1.02355	5.00798	0.987583
	Week 4 CRT	0.908809	0.667046	0.932315	0.551391	0.927784	0.920921	4.05204	0.79907
	Week 5 CRT	1.03348	0.758549	0.955934	0.56536	1.13572	1.12732	4.85613	0.957638
	Week 6 CRT	0.546915	0.401424	0.53899	0.31877	0.583902	0.579583	4.57102	0.901413
	Pre-C1 TMZ	n/a	n/a	n/a	n/a	n/a	n/a	n/a	n/a
Patient 06	BL1	0.964671	0.929087	0.783479	0.958786	1.15134	0.795323	1.36153	1.09056
	BL2	1.11755	1.07633	0.852284	1.04299	1.82019	1.25735	1.14479	0.916956
	Week 1 CRT	0.705742	0.679709	0.62229	0.76153	0.803078	0.554749	1.37091	1.09808
	Week 2 CRT	0.837955	0.807045	0.506107	0.619351	0.932155	0.643913	1.39484	1.11724
	Week 3 CRT	1.20479	1.16035	0.90206	1.1039	1.26442	0.873432	1.67106	1.33849
	Week 4 CRT	0.768883	0.740521	0.681835	0.834399	0.955666	0.660154	1.69632	1.35872
	Week 5 CRT	0.456844	0.439992	0.500453	0.612432	0.387706	0.267819	1.89963	1.52158
	Week 6 CRT	0.581238	0.559797	0.752953	0.921429	0.467111	0.322671	1.90119	1.52282
	Pre-C1 TMZ	n/a	n/a	n/a	n/a	n/a	n/a	n/a	n/a
Patient 07	BL1	1.27158	1.08962	1.37033	1.07566	1.0912	1.092	2.85457	0.917565
	BL2	1.07101	0.917748	1.18433	0.929658	0.915083	0.915751	3.39053	1.08984
	Week 1 CRT	n/a	n/a	n/a	n/a	n/a	n/a	n/a	n/a
	Week 2 CRT	n/a	n/a	n/a	n/a	n/a	n/a	n/a	n/a
	Week 3 CRT	0.993262	0.851128	1.15119	0.903645	0.844134	0.84475	3.60171	1.15772
	Week 4 CRT	n/a	n/a	n/a	n/a	n/a	n/a	n/a	n/a
	Week 5 CRT	n/a	n/a	n/a	n/a	n/a	n/a	n/a	n/a
	Week 6 CRT	n/a	n/a	n/a	n/a	n/a	n/a	n/a	n/a
	Pre-C1 TMZ	n/a	n/a	n/a	n/a	n/a	n/a	n/a	n/a
Patient 08	BL1	0.778345	0.866329	1.52297	1.18434	0.375071	0.604025	7.24965	1.62009
	BL2	1.03707	1.1543	1.08576	0.844349	1.02803	1.65556	2.76211	0.617251
	Week 1 CRT	0.58968	0.656337	0.777774	0.60484	0.610453	0.983091	4.37088	0.976766
	Week 2 CRT	0.851058	0.947261	0.730708	0.568239	0.855133	1.37713	3.66394	0.818784
	Week 3 CRT	n/a	n/a	n/a	n/a	n/a	n/a	n/a	n/a
	Week 4 CRT	1.40703	1.56608	1.44872	1.1266	1.0783	1.73652	3.60695	0.806048
	Week 5 CRT	1.63652	1.82151	1.75224	1.36264	1.45004	2.33519	4.61978	1.03239
	Week 6 CRT	n/a	n/a	n/a	n/a	n/a	n/a	n/a	n/a
	Pre-C1 TMZ	2.02131	2.2498	2.31721	1.80199	1.79638	2.89294	4.67096	1.04382
	Pre-C2 TMZ	0.918121	1.0219	1.12664	0.876138	0.848673	1.36673	3.64664	0.814919
	Pre-C3 TMC	n/a	n/a	n/a	n/a	n/a	n/a	n/a	n/a
	Pre-C4 TMZ	n/a	n/a	n/a	n/a	n/a	n/a	n/a	n/a
Patient 09	BL1	1.92624	1	2.38427	1	1.62801	1	6.33793	1
	BL2	n/a	n/a	n/a	n/a	n/a	n/a	n/a	n/a
	Week 1 CRT	2.65504	1.37836	2.76098	1.158	6.19012	3.80227	4.20622	0.663658
	Week 2 CRT	2.52441	1.31054	2.82276	1.18391	2.46732	1.51555	6.70149	1.05736
	Week 3 CRT	1.94535	1.00992	2.39564	1.00477	1.83578	1.12763	6.04963	0.954513
	Week 4 CRT	1.56766	0.813846	2.08047	0.872579	1.31447	0.80741	6.3408	1.00045
	Week 5 CRT	1.77094	0.919378	2.19018	0.918594	1.6009	0.983349	6.29167	0.992702
	Week 6 CRT	1.4865	0.771714	1.87056	0.784541	1.30018	0.798632	6.66662	1.05186
	Pre-C1 TMZ	0.952431	0.494452	1.25475	0.526259	0.762443	0.46833	6.86275	1.08281
Patient 10	BL1	1.77278	1.09146	1.83066	1.09597	2.15568	1.06622	3.93383	0.969612
	BL2	1.48812	0.916203	1.52408	0.912433	1.89622	0.937891	4.18427	1.03134
	Week 1 CRT	1.2593	0.775327	1.41491	0.847071	1.17063	0.579006	5.22952	1.28897
	Week 2 CRT	1.30926	0.806085	1.33541	0.799477	1.61532	0.798954	4.20857	1.03733
	Week 3 CRT	1.37074	0.843939	1.47479	0.88292	1.50256	0.743182	4.97581	1.22644
	Week 4 CRT	1.27661	0.785985	1.44406	0.864523	1.29797	0.641989	4.76853	1.17535
	Week 5 CRT	1.08297	0.666762	1.14288	0.684214	1.20681	0.596899	4.129	1.01772
	Week 6 CRT	1.00905	0.621252	1.11555	0.667854	1.02273	0.505852	4.1243	1.01656
	Pre-C1 TMZ	0.672993	0.414348	0.710418	0.42531	0.730402	0.361264	4.32706	1.06653
	Pre-C2 TMZ	0.910833	0.560781	0.960516	0.575038	1.0341	0.511478	5.23183	1.28954
	Pre-C3 TMZ	n/a	n/a	n/a	n/a	n/a	n/a	n/a	n/a
	Pre-C4 TMZ	n/a	n/a	n/a	n/a	n/a	n/a	n/a	n/a
	Pre-C5 TMZ	n/a	n/a	n/a	n/a	n/a	n/a	n/a	n/a
	Pre-C6 TMZ	n/a	n/a	n/a	n/a	n/a	n/a	n/a	n/a
Patient 11	BL1	0.657274	0.86456	0.915128	0.83757	0.460991	0.971264	1.46245	0.832689
	BL2	0.879338	1.15666	1.30449	1.19393	0.488673	1.02959	2.10919	1.20093
	Week 1 CRT	0.976187	1.28405	1.27042	1.16275	0.771253	1.62495	1.79975	1.02474
	Week 2 CRT	1.04379	1.37297	1.40396	1.28498	0.731886	1.54201	1.99459	1.13568
	Week 3 CRT	n/a	n/a	n/a	n/a	n/a	n/a	n/a	n/a
	Week 4 CRT	1.78857	2.35263	1.56631	1.43356	1.92617	4.05826	1.88668	1.07423
	Week 5 CRT	1.93676	2.54756	1.75197	1.60349	2.05577	4.3313	1.39497	0.794267
	Week 6 CRT	2.16196	2.84379	2.09926	1.92134	2.04099	4.30017	1.67775	0.955277
	Pre-C1 TMZ	n/a	n/a	n/a	n/a	n/a	n/a	n/a	n/a
	Pre-C2 TMZ	1.32425	1.74188	1.56759	1.43473	1.11436	2.34785	3.27918	1.8671
	Pre-C3 TMZ	n/a	n/a	n/a	n/a	n/a	n/a	n/a	n/a
Patient 12	BL1	1.79556	0.815932	2.04664	0.916493	1.62247	0.685694	1.34514	0.950518
	BL2	2.69707	1.22559	2.43659	1.09112	3.45077	1.45838	1.48883	1.05206
	Week 1 CRT	2.92708	1.33011	3.04191	1.36218	3.12171	1.31931	1.24188	0.877553
	Week 2 CRT	2.82111	1.28196	2.77708	1.24359	3.33734	1.41044	1.781	1.25851
	Week 3 CRT	n/a	n/a	n/a	n/a	n/a	n/a	n/a	n/a
	Week 4 CRT	2.48171	1.12773	2.43694	1.09128	2.71696	1.14825	1.78105	1.25855
	Week 5 CRT	2.2645	1.02903	1.77098	0.793052	2.72757	1.15274	1.75215	1.23813
	Week 6 CRT	1.62795	0.739765	1.58033	0.707681	1.8293	0.773104	2.00277	1.41522
	Pre-C1 TMZ	1.45042	0.659092	1.29571	0.580223	2.29997	0.97202	2.79547	1.97537
	Pre-C2 TMZ	n/a	n/a	n/a	n/a	n/a	n/a	n/a	n/a
	Pre-C3 TMZ	n/a	n/a	n/a	n/a	n/a	n/a	n/a	n/a
	Pre-C4 TMZ	n/a	n/a	n/a	n/a	n/a	n/a	n/a	n/a
	Pre-C5 TMZ	n/a	n/a	n/a	n/a	n/a	n/a	n/a	n/a
	Pre-C6 TMZ	n/a	n/a	n/a	n/a	n/a	n/a	n/a	n/a
	Post-TMZ	n/a	n/a	n/a	n/a	n/a	n/a	n/a	n/a
Patient 13	BL1	1.13572	1.00979	1.32571	0.993034	0.906003	1.71174	3.03174	1.014
	BL2	1.1138	0.990302	1.34437	1.00702	0.309211	0.584202	2.94862	0.986196
	Week 1 CRT	1.49002	1.32481	1.55019	1.16119	1.40078	2.64653	2.80709	0.938862
	Week 2 CRT	n/a	n/a	n/a	n/a	n/a	n/a	n/a	n/a
	Week 3 CRT	1.52394	1.35496	1.2837	0.961565	2.20668	4.16914	3.68585	1.23277
	Week 4 CRT	1.44537	1.28511	1.54833	1.15979	1.24228	2.34707	3.23371	1.08155
	Week 5 CRT	1.42843	1.27005	1.38924	1.04063	1.28519	2.42815	3.40834	1.13996
	Week 6 CRT	1.16002	1.0314	1.26769	0.949578	0.970794	1.83415	2.42825	0.812154
	Pre-C1 TMZ	1.03585	0.920992	1.04	0.779019	1.15116	2.17493	4.55625	1.52389
	Pre-C2 TMZ	0.60048	0.533899	0.653619	0.489599	0.53859	1.01758	3.14981	1.05349
	Pre-C3 TMZ	n/a	n/a	n/a	n/a	n/a	n/a	n/a	n/a
Patient 14	BL1	1.18597	1.30752	1.19265	1.28001	1.22953	1.30513	3.00212	1.09246
	BL2	0.693709	0.764808	0.72792	0.781242	0.721826	0.766208	2.51547	0.915368
	Week 1 CRT	0.637767	0.703132	0.765953	0.822061	0.460554	0.488872	2.25063	0.818993
	Week 2 CRT	1.39376	1.53661	1.27705	1.3706	1.61449	1.71376	3.13858	1.14212
	Week 3 CRT	0.589324	0.649724	0.676001	0.72552	0.444455	0.471782	2.21342	0.805452
	Week 4 CRT	0.790088	0.871064	0.931406	0.999634	0.700191	0.743242	1.78179	0.648386
	Week 5 CRT	n/a	n/a	n/a	n/a	n/a	n/a	n/a	n/a
	Week 6 CRT	1.03458	1.14061	0.899274	0.965148	1.20194	1.27584	2.5439	0.925713
	Pre-C1 TMZ	n/a	n/a	n/a	n/a	n/a	n/a	n/a	n/a
	Pre-C2 TMZ	n/a	n/a	n/a	n/a	n/a	n/a	n/a	n/a
	Pre-C3 TMZ	n/a	n/a	n/a	n/a	n/a	n/a	n/a	n/a
	Pre-C4 TMZ	n/a	n/a	n/a	n/a	n/a	n/a	n/a	n/a
	Pre-C5 TMZ	n/a	n/a	n/a	n/a	n/a	n/a	n/a	n/a
	Pre-C6 TMZ	n/a	n/a	n/a	n/a	n/a	n/a	n/a	n/a
	Post-TMZ	n/a	n/a	n/a	n/a	n/a	n/a	n/a	n/a
